# Supplementary material for: Advances and new frontiers for immunotherapy in colorectal cancer: Setting the stage for neoadjuvant success?
Source: Mol Ther Oncolytics. 2021 May 14;22:1–12. doi: 10.1016/j.omto.2021.05.001 (PMC8280480; doi:10.1016/j.omto.2021.05.001)
Supplement: Document S1. Table S1 [file mmc1.xlsx]

## Sheet: Sheet1
	TABLE 1. TAXA ASSOCIATED WITH IMMUNOTHERAPY RESPONSE
		Therapy	Response	Study
	PD-L1 Associated Taxa
	Bifidobacterium breve, B. longum, B. adolescentis	10F.9G2	Promoted anti-PD-L1 response. Synergistically inhibited tumor growth	Sivan A, et al. Science. 2015
	Akkermansia muciniphila	nivolumab	Abundance positively associated with treatment response in clinical and mouse fecal transplant models	Routy B, et al. Science. 2018
	Ruminococcaceae Faecalibacterium	anti-PD-1	Abundance positively correlated with treatment response. Diversity also correlated with treatment response	Gopalakrishnan V, et al. Science. 2018
	CTLA4 Associated Taxa
	Bacteroides fragilis, B. thetaiotaomicron, Burkholderiales	ipilimumab	T-cell responses associated with bacterial abundance positively correlated with efficacy of CTLA4 blockade. Anti-CTLA4 antibody therapy promoted B. fragilis abundance	Vetizou M, et al. Science. 2015
